# Supplementary material for: SUMO1 Affects Synaptic Function, Spine Density and Memory
Source: Sci Rep. 2015 May 29;5:10730. doi: 10.1038/srep10730 (PMC4650663; doi:10.1038/srep10730)
Supplement: Supplementary Information [file srep10730-s2.xls]

## Sheet: results
log(e)	% coverage	% (corrected)	unique peptides	total peptides	Mr	Accession	Entrez Gene Name	Entrez Gene ID	Category	Description
-196.5	23	29	17	42	107.6	ENSMUSP00000082519	Ap2a1	11771	Vesicular and Trafficking	Ap2a1, AP-2 complex subunit alpha-1 (Adapter-related protein complex 2 alpha-1 subunit)(Adaptor protein complex AP-2 subunit alpha-1)(Alpha1-adaptin)(Plasma membrane adaptor HA2/AP2 adaptin alpha A subunit)(Alpha-adaptin A)(Clathrin assembly protein complex 2 alpha-A large chain)(100 kDa coated vesicle protein A) [ Source: UniProt P17426 ]
-164	8	10	13	27	285.2	ENSMUSP00000109348	Sptan1	20740	Cytoskeletal	Spna2, Spectrin alpha chain, brain (Spectrin, non-erythroid alpha chain)(Alpha-II spectrin)(Fodrin alpha chain) [ Source: UniProt P16546 ]
-95.9	76	100+	7	27	16.8	ENSP00000272298	CALM2	808	Signaling	Calmodulin (CaM) [ Source: UniProt P62158 ]
-91.6	14	19	9	23	83.4	ENSP00000355326	SMURF1	57154	Signaling	E3 ubiquitin-protein ligase SMURF1 (hSMURF1)( EC 6.3.2.- )(SMAD ubiquitination regulatory factor 1)(SMAD-specific E3 ubiquitin-protein ligase 1) [ Source: UniProt Q9HCE7 ] Source: 6.3.2.-
-117.2	12	16	10	21	103.2	ENSMUSP00000026547	Tubgcp2	74237	Cytoskeletal	Tubgcp2, Gamma-tubulin complex component 2 (GCP-2) [ Source: UniProt Q921G8 ]
-107.1	25	31	9	21	61.5	ENSMUSP00000022639	Nefl	18039	Cytoskeletal	Nefl, Neurofilament light polypeptide (NF-L)(Neurofilament triplet L protein)(68 kDa neurofilament protein) [ Source: UniProt P08551 ]
-42.9	21	34	4	20	23.8	ENSMUSP00000102967	Chtop	66511	Nuclear Factors	2500003M10Rik, Uncharacterized protein C1orf77 homolog [ Source: UniProt Q9CY57 ]
-130.8	10	14	7	18	104	ENSMUSP00000003038	Ap2a2	11772	Vesicular and Trafficking	Ap2a2, AP-2 complex subunit alpha-2 (Adapter-related protein complex 2 alpha-2 subunit)(Adaptor protein complex AP-2 subunit alpha-2)(Alpha2-adaptin)(Plasma membrane adaptor HA2/AP2 adaptin alpha C subunit)(Alpha-adaptin C)(Clathrin assembly protein complex 2 alpha-C large chain)(100 kDa coated vesicle protein C) [ Source: UniProt P17427 ]
-88.2	20	26	9	17	85.2	ENSMUSP00000037210	Git1	216963	Kinases and Phosphotases	Git1, ARF GTPase-activating protein GIT1 (G protein-coupled receptor kinase-interactor 1)(GRK-interacting protein 1) [ Source: UniProt Q68FF6 ]
-70.6	9.9	16	7	16	76.7	ENSMUSP00000027438	Ncl	17975	Cytoskeletal	Ncl, Nucleolin (Protein C23) [ Source: UniProt P09405 ]
-110.2	13	16	9	15	145.2	ENSMUSP00000038983	Fam21	28006	Cytoskeletal	D6Wsu116e, Protein FAM21 [ Source: UniProt Q6PGL7 ]
-48.4	17	28	5	15	27.2	ENSMUSP00000046185	Mbp	17196	Neuronal	Mbp, Myelin basic protein (MBP)(Myelin A1 protein) [ Source: UniProt P04370 ]
-43.5	23	29	4	15	32.5	ENSMUSP00000075067	Npm1	18148	Kinases and Phosphotases	Npm1, Nucleophosmin (NPM)(Nucleolar phosphoprotein B23)(Numatrin)(Nucleolar protein NO38) [ Source: UniProt Q61937 ]
-76.3	15	20	7	12	55.3	ENSMUSP00000041347	Ina	226180	Cytoskeletal	Ina, Alpha-internexin (Alpha-Inx)(66 kDa neurofilament protein)(Neurofilament-66)(NF-66) [ Source: UniProt P46660 ]
-52.1	2.8	4	5	9	305	ENSMUSP00000081561	Tacc2	57752	Nuclear Factors	Tacc2, Transforming acidic coiled-coil-containing protein 2 [ Source: UniProt Q9JJG0 ]
-37.7	6.3	8	4	9	89.3	ENSP00000380059	VCP	7415	Vesicular and Trafficking	Transitional endoplasmic reticulum ATPase (TER ATPase)(15S Mg(2+)-ATPase p97 subunit)(Valosin-containing protein)(VCP) [ Source: UniProt P55072 ]
-36.1	6.6	9	4	9	78.9	ENSP00000262410	MAPT	4137	Cytoskeletal	Microtubule-associated protein tau (Neurofibrillary tangle protein)(Paired helical filament-tau)(PHF-tau) [ Source: UniProt P10636 ]
-62.2	6	8	6	8	134	ENSMUSP00000022976	E430025E21Rik	223593	Cytoskeletal	E430025E21Rik, Strumpellin [ Source: UniProt Q8C2E7 ]
-7.9	3.4	5	1	8	42.9	ENSP00000318575	TUBA8	51807	Cytoskeletal	Tubulin alpha-8 chain (Alpha-tubulin 8)(Tubulin alpha chain-like 2) [ Source: UniProt Q9NY65 ]
-28.1	11	15	3	7	42.8	ENSMUSP00000094750	Sept5	18951	Nuclear Factors	Sept5, Septin-5 (Peanut-like protein 1)(Cell division control-related protein 1)(CDCrel-1) [ Source: UniProt Q9Z2Q6 ]
-140.9	3.3	5	4	6	145.1	ENSMUSP00000032629	Cyfip1	20430	Cytoskeletal	Cyfip1, Cytoplasmic FMR1-interacting protein 1 (Specifically Rac1-associated protein 1)(Sra-1) [ Source: UniProt Q7TMB8 ]
-25.4	8.3	15	3	6	52.4	ENSP00000352114	ABI1	10006	Kinases and Phosphotases	Abl interactor 1 (Abelson interactor 1)(Abi-1)(Spectrin SH3 domain-binding protein 1)(Eps8 SH3 domain-binding protein)(Eps8-binding protein)(e3B1)(Nap1-binding protein)(Nap1BP)(Abl-binding protein 4)(AblBP4) [ Source: UniProt Q8IZP0 ]
-25.2	13	21	2	6	23.6	ENSMUSP00000022057	Tppp	72948	Cytoskeletal	Tppp, Tubulin polymerization-promoting protein (TPPP) [ Source: UniProt Q7TQD2 ]
-25	9	13	2	6	37	ENSP00000335084	PPP1CC	5501	Kinases and Phosphotases	Serine/threonine-protein phosphatase PP1-gamma catalytic subunit (PP-1G)( EC 3.1.3.16 )(Protein phosphatase 1C catalytic subunit) [ Source: UniProt P36873 ] Source: 3.1.3.16
-38.6	5.6	7	4	5	98.7	ENSP00000311757	KIAA1033	23325	Cytoskeletal	UPF0681 protein KIAA1033 [ Source: UniProt Q2M389 ]
-28.3	2.8	4	3	5	163.3	ENSMUSP00000072509	Wdr7	104082	unknown	Wdr7, WD repeat-containing protein 7 (TGF-beta resistance-associated protein TRAG) [ Source: UniProt Q920I9 ]
-28.1	7	11	3	5	70	ENSMUSP00000021135	1200014J11Rik	66874	Nuclear Factors	1200014J11Rik, Uncharacterized protein C17orf85 homolog [ Source: UniProt Q8BZR9 ]
-27.7	13	18	3	5	33.2	ENSMUSP00000029120	Raly	19383	Nuclear Factors	Raly, RNA-binding protein Raly (hnRNP associated with lethal yellow protein)(Maternally-expressed hnRNP C-related protein) [ Source: UniProt Q64012 ]
-26.3	2	3	3	5	215.3	ENSP00000382177	MYO5A	4644	Cytoskeletal	Myosin-Va (Dilute myosin heavy chain, non-muscle)(Myosin heavy chain 12)(Myosin-12)(Myoxin) [ Source: UniProt Q9Y4I1 ]
-24.2	7.3	11	3	5	63.3	ENSMUSP00000009538	Syn2	20965	Neuronal	Syn2, Synapsin-2 (Synapsin II) [ Source: UniProt Q64332 ]
-24.1	2.9	4	3	5	116.9	ENSMUSP00000091061	Nefh	380684	Neuronal	Nefh, Neurofilament heavy polypeptide (NF-H)(Neurofilament triplet H protein)(200 kDa neurofilament protein) [ Source: UniProt P19246 ]
-22.7	5.3	7	3	5	74.8	ENSMUSP00000066860	Hspa12a	73442	other	Hspa12a, Heat shock 70 kDa protein 12A [ Source: UniProt Q8K0U4 ]
-21.6	5.9	8	3	5	56.8	ENSMUSP00000026390	Rabgef1	56715	Vesicular and Trafficking	Rabgef1, Rab5 GDP/GTP exchange factor (Rabex-5) [ Source: UniProt Q9JM13 ]
-31.6	12	18	2	5	27.7	ENSP00000379287	YWHAZ	7534	Kinases and Phosphotases	14-3-3 protein zeta/delta (Protein kinase C inhibitor protein 1)(KCIP-1) [ Source: UniProt P63104 ]
-19	1.4	2	2	5	244.4	ENSP00000317123	SNRNP200	101929240	Nuclear Factors	U5 small nuclear ribonucleoprotein 200 kDa helicase ( EC 3.6.1.- )(U5 snRNP-specific 200 kDa protein)(U5-200KD)(Activating signal cointegrator 1 complex subunit 3-like 1)(BRR2 homolog) [ Source: UniProt O75643 ] Source: 3.6.1.-
-15	2.4	4	2	5	123.9	ENSMUSP00000045998	Ube3c	100763	other	Ube3c, Ubiquitin-protein ligase E3C ( EC 6.3.2.- ) [ Source: UniProt Q80U95 ] Source: 6.3.2.-
-13.2	0.9	1	2	5	274.4	ENSP00000349259	SPTBN1	6711	Cytoskeletal	Spectrin beta chain, brain 1 (Spectrin, non-erythroid beta chain 1)(Beta-II spectrin)(Fodrin beta chain) [ Source: UniProt Q01082 ]
-34.6	7.4	11	4	4	81	ENSP00000255448	DCLK1	9201	Kinases and Phosphotases	Serine/threonine-protein kinase DCLK1 ( EC 2.7.11.1 )(Doublecortin-like and CAM kinase-like 1)(Doublecortin-like kinase 1) [ Source: UniProt O15075 ] Source: 2.7.11.1
-26.2	10	22	3	4	47.5	ENSP00000376932	SYT1	6857	Neuronal	Synaptotagmin-1 (Synaptotagmin I)(SytI)(p65) [ Source: UniProt P21579 ]
-21.9	7.3	10	2	4	40.1	ENSMUSP00000034198	Gnao1	14681	Signaling	Gnao1, Guanine nucleotide-binding protein G(o) subunit alpha [ Source: UniProt P18872 ]
-19.2	6.9	9	2	4	49.5	ENSMUSP00000091180	Gm9755	233870	other	Tufm
-17.8	6.1	8	2	4	65.3	ENSP00000324804	PPP2R1A	5518	Kinases and Phosphotases	Serine/threonine-protein phosphatase 2A 65 kDa regulatory subunit A alpha isoform (PP2A, subunit A, PR65-alpha isoform)(PP2A, subunit A, R1-alpha isoform)(Medium tumor antigen-associated 61 kDa protein) [ Source: UniProt P30153 ]
-15.6	6.7	9	2	4	32.8	ENSP00000360671	SLC25A5	292	other	ADP/ATP translocase 2 (Adenine nucleotide translocator 2)(ANT 2)(ADP,ATP carrier protein 2)(Solute carrier family 25 member 5)(ADP,ATP carrier protein, fibroblast isoform) [ Source: UniProt P05141 ]
-14.1	4.4	9	2	4	58.4	ENSMUSP00000047372	Lonrf2	381338	unknown	LON peptidase N-terminal domain and ring finger 2 [Source:RefSeq peptide;Acc:NP_001025049]
-14	4.7	6	2	4	53.7	ENSMUSP00000028062	Vim	22352	Cytoskeletal	Vim, Vimentin [ Source: UniProt P20152 ]
-13.1	4.1	11	2	4	56.2	ENSMUSP00000061474	Srsf4	57317	Nuclear Factors	Sfrs4, Splicing factor, arginine/serine-rich 4 [ Source: UniProt Q8VE97 ]
-10.6	3.6	6	2	4	58.9	ENSP00000199940	MAP2	4133	Cytoskeletal	Microtubule-associated protein 2 (MAP-2) [ Source: UniProt P11137 ]
-9.8	2.5	3	1	4	73.1	ENSP00000364888	ARHGEF7	8874	Signaling	Rho guanine nucleotide exchange factor 7 (PAK-interacting exchange factor beta)(Beta-Pix)(COOL-1)(p85) [ Source: UniProt Q14155 ]
-25.1	7.7	11	3	3	62.3	ENSP00000309539	DPYSL2	1808	other	Dihydropyrimidinase-related protein 2 (DRP-2)(Collapsin response mediator protein 2)(CRMP-2)(N2A3) [ Source: UniProt Q16555 ]
-22.5	7.8	11	3	3	58	ENSP00000286485	PSD3	23362	Cytoskeletal	PH and SEC7 domain-containing protein 3 (Pleckstrin homology and SEC7 domain-containing protein 3)(Exchange factor for ADP-ribosylation factor guanine nucleotide factor 6)(Hepatocellular carcinoma-associated antigen 67) [ Source: UniProt Q9NYI0 ]
-22.5	6.9	14	2	3	43.4	ENSP00000349541	PTRF	284119	Nuclear Factors	Polymerase I and transcript release factor [ Source: UniProt Q6NZI2 ]
-20.5	1.1	2	2	3	308.3	ENSP00000349597	ITPR1	3708	Signaling	Inositol 1,4,5-trisphosphate receptor type 1 (Type 1 inositol 1,4,5-trisphosphate receptor)(Type 1 InsP3 receptor)(IP3 receptor isoform 1)(InsP3R1)(IP3R) [ Source: UniProt Q14643 ]
-15.5	5.8	9	2	3	54.1	ENSMUSP00000031352	G3bp2	23881	Signaling	G3bp2, Ras GTPase-activating protein-binding protein 2 (G3BP-2)(GAP SH3 domain-binding protein 2) [ Source: UniProt P97379 ]
-15.1	3.5	6	2	3	77.5	ENSP00000377260	SRPK2	6733	Kinases and Phosphotases	Serine/threonine-protein kinase SRPK2 ( EC 2.7.11.1 )(Serine/arginine-rich protein-specific kinase 2)(SR-protein-specific kinase 2)(SFRS protein kinase 2) [ Source: UniProt P78362 ] Source: 2.7.11.1
-15	6	8	2	3	45.3	ENSP00000383086	CSNK2A1	1457	Kinases and Phosphotases	Casein kinase II subunit alpha (CK II)( EC 2.7.11.1 ) [ Source: UniProt P68400 ] Source: 2.7.11.1
-9.3	4.4	9	2	3	75	ENSMUSP00000003345	Amph	218038	Neuronal	Amph, Amphiphysin [ Source: UniProt Q7TQF7 ]
-8.5	25	46	2	3	16.4	ENSMUSP00000091297	3000002C10Rik	378954	other	3000002C10Rik, Putative uncharacterized protein Source: UniProtKB/TrEMBL Q8CEV2
-19.1	1.7	2	1	3	73.2	ENSP00000382840	DDX3X	1654	Nuclear Factors	ATP-dependent RNA helicase DDX3X ( EC 3.6.1.- )(DEAD box protein 3, X-chromosomal)(Helicase-like protein 2)(HLP2)(DEAD box, X isoform) [ Source: UniProt O00571 ] Source: 3.6.1.-
-11.1	3.7	7	1	3	61.3	ENSMUSP00000078453	Nap1l3	54561	Nuclear Factors	Nap1l3, Nucleosome assembly protein 1-like 3 (Brain-specific protein MB20) [ Source: UniProt Q794H2 ]
-10.6	3.7	6	1	3	44.9	ENSP00000360034	SERBP1	26135	Nuclear Factors	Plasminogen activator inhibitor 1 RNA-binding protein (PAI1 RNA-binding protein 1)(PAI-RBP1)(SERPINE1 mRNA-binding protein 1) [ Source: UniProt Q8NC51 ]
-9	5.3	8	1	3	28.1	ENSP00000300161	YWHAB	7529	Kinases and Phosphotases	14-3-3 protein beta/alpha (Protein kinase C inhibitor protein 1)(KCIP-1)(Protein 1054) [Contains 14-3-3 protein beta/alpha, N-terminally processed] [ Source: UniProt P31946 ]
-6.2	4.6	8	1	3	32.7	ENSP00000297071	TRA2A	29896	Nuclear Factors	Transformer-2 protein homolog alpha (TRA2-alpha)(TRA-2 alpha)(Transformer-2 protein homolog A) [ Source: UniProt Q13595 ]
-6	3	4	1	3	33.6	ENSP00000383860	CAPZB	832	Cytoskeletal	F-actin-capping protein subunit beta (CapZ beta) [ Source: UniProt P47756 ]
-4.4	1.9	3	1	3	80.8	ENSP00000352508	TRIM3	10612	Vesicular and Trafficking	Tripartite motif-containing protein 3 (RING finger protein 22)(Brain-expressed RING finger protein)(RING finger protein 97) [ Source: UniProt O75382 ]
-55	4.4	6	2	2	58.9	ENSP00000378243	CAMK2G	818	Kinases and Phosphotases	Calcium/calmodulin-dependent protein kinase type II gamma chain (CaM-kinase II gamma chain)(CaM kinase II subunit gamma)(CaMK-II subunit gamma)( EC 2.7.11.17 ) [ Source: UniProt Q13555 ] Source: 2.7.11.17
-23.9	21	35	2	2	16.5	ENSMUSP00000023351	Mzt2	72083	Nuclear Factors	2410018G20Rik, Protein FAM128 [ Source: UniProt Q9CQ25 ]
-21.6	2.6	4	2	2	120.5	ENSMUSP00000024843	Epb4.1l3	13823	Cytoskeletal	Band 4.1-like protein 3 (4.1B)(Differentially expressed in adenocarcinoma of the lung protein 1)(DAL1P)(DAL-1)(mDAL-1) [ Source: UniProt Q9WV92 ]
-21.3	7.7	10	2	2	46.3	ENSP00000265717	PRKAR2B	5577	Kinases and Phosphotases	cAMP-dependent protein kinase type II-beta regulatory subunit [ Source: UniProt P31323 ]
-20.1	4.9	9	2	2	55.6	ENSP00000295851	ABI2	10152	Kinases and Phosphotases	Abl interactor 2 (Abelson interactor 2)(Abi-2)(Abl-binding protein 3)(AblBP3)(Arg-binding protein 1)(ArgBP1) [ Source: UniProt Q9NYB9 ]
-19.2	4.6	14	2	2	61.2	ENSP00000330896	EWSR1	2130	Nuclear Factors	RNA-binding protein EWS (EWS oncogene)(Ewing sarcoma breakpoint region 1 protein) [ Source: UniProt Q01844 ]
-17.8	1.8	3	2	2	197.1	ENSMUSP00000104977	Tubgcp6	328580	Cytoskeletal	Tubgcp6, Tubgcp6 protein Fragment Source: UniProtKB/TrEMBL Q6PFC6
-15	2.6	4	2	2	135	ENSMUSP00000020420	Ap3d1	11776	Vesicular and Trafficking	Ap3d1, AP-3 complex subunit delta-1 (Adapter-related protein complex 3 subunit delta-1)(AP-3 complex subunit delta)(Delta-adaptin)(mBLVR1) [ Source: UniProt O54774 ]
-13.3	3.1	4	2	2	70	ENSP00000343206	SYN1	6853	Neuronal	Synapsin-1 (Synapsin I)(Brain protein 4.1) [ Source: UniProt P17600 ]
-13	5.1	8	2	2	54.2	ENSP00000362963	NONO	4841	Nuclear Factors	Non-POU domain-containing octamer-binding protein (NonO protein)(54 kDa nuclear RNA- and DNA-binding protein)(p54(nrb))(p54nrb)(55 kDa nuclear protein)(NMT55)(DNA-binding p52/p100 complex, 52 kDa subunit) [ Source: UniProt Q15233 ]
-12.2	5.3	8	2	2	47.7	ENSMUSP00000088365	Ssb	20823	Nuclear Factors	Ssb, Lupus La protein homolog (La ribonucleoprotein)(La autoantigen homolog) [ Source: UniProt P32067 ]
-17.6	1.6	3	1	2	112.8	ENSP00000295598	ATP1A1	476	Signaling	Sodium/potassium-transporting ATPase subunit alpha-1 Precursor (Sodium pump subunit alpha-1)( EC 3.6.3.9 )(Na(+)/K(+) ATPase alpha-1 subunit) [ Source: UniProt P05023 ] Source: 3.6.3.9
-16.2	1.8	3	1	2	111.8	ENSMUSP00000074953	Safb2	224902	Nuclear Factors	Ptpn14, Scaffold attachment factor B2 (SAF-B2) [ Source: UniProt Q80YR5 ]
-10.4	4	6	1	2	47.1	ENSP00000315615	AKAP5	9495	Kinases and Phosphotases	A-kinase anchor protein 5 (A-kinase anchor protein 79 kDa)(AKAP 79)(cAMP-dependent protein kinase regulatory subunit II high affinity-binding protein)(H21) [ Source: UniProt P24588 ]
-9.5	2.7	4	1	2	53.5	ENSP00000359151	DBT	1629	other	Lipoamide acyltransferase component of branched-chain alpha-keto acid dehydrogenase complex, mitochondrial Precursor ( EC 2.3.1.168 )(Dihydrolipoyllysine-residue (2-methylpropanoyl)transferase)(Dihydrolipoamide branched chain transacylase)(BCKAD E2 subunit)(E2) [ Source: UniProt P11182 ] Source: 2.3.1.168
-9.4	4.8	6	1	2	47	ENSMUSP00000077349	Ckmt1	12716	Kinases and Phosphotases	Ckmt1, Creatine kinase, ubiquitous mitochondrial Precursor ( EC 2.7.3.2 )(U-MtCK)(Acidic-type mitochondrial creatine kinase)(Mia-CK) [ Source: UniProt P30275 ] Source: 2.7.3.2
-6.8	5.1	8	1	2	39.5	ENSP00000378410	H2AFY	9555	Nuclear Factors	Core histone macro-H2A.1 (Histone macroH2A1)(mH2A1)(H2A.y)(H2A/y)(Medulloblastoma antigen MU-MB-50.205) [ Source: UniProt O75367 ]
-6.6	2.9	4	1	2	39.8	ENSP00000258418	CAB39	51719	other	Calcium-binding protein 39 (Protein Mo25) [ Source: UniProt Q9Y376 ]
-5.7	2.2	3	1	2	101.9	ENSP00000346762	SND1	27044	Nuclear Factors	Staphylococcal nuclease domain-containing protein 1 (p100 co-activator)(100 kDa coactivator)(EBNA2 coactivator p100)(Tudor domain-containing protein 11) [ Source: UniProt Q7KZF4 ]
-5.3	6.7	11	1	2	21.2	ENSP00000240079	CCDC53	51019	unknown	Coiled-coil domain-containing protein 53 [ Source: UniProt Q9Y3C0 ]
-5	1.2	2	1	2	102.6	ENSP00000292123	SAFB	6294	Nuclear Factors	Scaffold attachment factor B1 (SAB-B1)(SAF-B)(HSP27 estrogen response element-TATA box-binding protein)(HSP27 ERE-TATA-binding protein) [ Source: UniProt Q15424 ]
-4.5	2	3	1	2	58.2	ENSMUSP00000023714	4732456N10Rik	239673	Cytoskeletal	4732456N10Rik, hypothetical protein LOC239673 [Source:RefSeq peptide;Acc:NP_808385]
-4.5	1.2	2	1	2	140.2	ENSP00000253048	ZC3H4	23211	unknown	Zinc finger CCCH domain-containing protein 4 [ Source: UniProt Q9UPT8 ]
-4.4	4.7	9	1	2	21.8	ENSP00000244573	HIST1H1A	3024	Nuclear Factors	Histone H1.1 [ Source: UniProt Q02539 ]
-4.2	1.2	2	1	2	104.8	ENSP00000252699	ACTN4	81	Cytoskeletal	Alpha-actinin-4 (Non-muscle alpha-actinin 4)(F-actin cross-linking protein) [ Source: UniProt O43707 ]
-3.5	2	3	1	2	90.5	ENSP00000385780	DGKB	1607	Kinases and Phosphotases	Diacylglycerol kinase beta (DAG kinase beta)( EC 2.7.1.107 )(Diglyceride kinase beta)(DGK-beta)(90 kDa diacylglycerol kinase) [ Source: UniProt Q9Y6T7 ] Source: 2.7.1.107
-3.4	11	15	1	2	10.3	ENSP00000240343	DYNLL2	40735	Cytoskeletal	Dynein light chain 2, cytoplasmic (Dynein light chain LC8-type 2) [ Source: UniProt Q96FJ2 ]
-2.8	6.8	9	1	2	23.3	ENSP00000254976	SNAP25	6616	Neuronal	Synaptosomal-associated protein 25 (SNAP-25)(Synaptosomal-associated 25 kDa protein)(Super protein)(SUP) [ Source: UniProt P60880 ]
-2.7	7.5	20	1	2	14.4	ENSP00000279259	FAU	2197	unknown	Ubiquitin-like protein FUBI [ Source: UniProt P35544 ]
-2.5	1.7	3	1	2	57.3	ENSMUSP00000025642	Prpf19	28000	Nuclear Factors	Prpf19, Pre-mRNA-processing factor 19 (PRP19/PSO4 homolog)(Nuclear matrix protein 200)(Senescence evasion factor) [ Source: UniProt Q99KP6 ]
-2.5	1.4	2	1	2	148.8	ENSP00000254718	MYBBP1A	10514	Nuclear Factors	Myb-binding protein 1A [ Source: UniProt Q9BQG0 ]
-2.3	0.8	1	1	2	95.8	ENSMUSP00000088491	Bcan	12032	Neuronal	Bcan, Brevican core protein Precursor [ Source: UniProt Q61361 ]
